# Supplementary material for: Bidirectional Relationship and Shared Mechanisms Between Sarcopenia and Osteoporosis: An Observational Study Integrating Genomic, Proteomic, and Metabolomic Data
Source: Aging Cell. 2026 Jun 30;25(7):e70617. doi: 10.1111/acel.70617 (PMC13318683; doi:10.1111/acel.70617)
Supplement: Supplementary file 2 — Table S1: Longitudinal associations between sarcopenia traits and osteoporosis risk. Table S2: Longitudinal associations of multiplicative interactions between sarcopenia traits and covariates with osteoporosis risk. Table S3: Longitudinal associations between sarcopenia traits and osteoporosis risk stratified by the covariates. Table S4: Longitudinal associations for pairwise combinations of sarcopenia traits with osteoporosis risk. Table S5: Population attributable fractions (PAFs) of sarcopenia traits for osteoporosis risk. Table S6: Longitudinal associations of sarcopenia diagnosis (at baseline) and sarcopenia traits (at imaging visit) with osteoporosis risk. Table S7: Cross‐sectional associations of sarcopenia diagnosis and sarcopenia traits with osteoporosis prevalence. Table S8: Mendelian randomization analyses for the effects of sarcopenia traits on bone mineral density of lumbar spine. Table S9: Longitudinal associations between osteoporosis traits and sarcopenia risk. Table S10: Longitudinal associations of multiplicative interactions between osteoporosis traits and covariates with sarcopenia risk. Table S11: Longitudinal associations for pairwise combinations of osteoporosis traits with sarcopenia risk. Table S12: Population attributable fractions (PAFs) of osteoporosis traits for sarcopenia risk. Table S13: Cross‐sectional associations between osteoporosis traits and sarcopenia prevalence. Table S14: Associations between osteoporosis diagnosis and sarcopenia risk. Table S15: Associations of osteoporosis diagnosis or femoral neck/lumbar spine BMD with confirmed sarcopenia or probable sarcopenia. Table S16: Mendelian randomization analyses for the effects of bone mineral density of lumbar spine on sarcopenia traits. Table S17: Significant proteins mediating the effect of ALM/height2 on osteoporosis risk. Table S18: Significant proteins mediating the effect of hand grip strength on osteoporosis risk. Table S19: Significant proteins mediating the effect of u [file ACEL-25-e70617-s002.xlsx]

## Sheet: Overview
Table	Title
Table S1	Longitudinal associations between sarcopenia traits and osteoporosis risk
Table S2	Longitudinal associations of multiplicative interactions between sarcopenia traits and covariates with osteoporosis risk
Table S3	Longitudinal associations between sarcopenia traits and osteoporosis risk stratified by the covariates
Table S4	Longitudinal associations for pairwise combinations of sarcopenia traits with osteoporosis risk
Table S5	Population attributable fractions (PAFs) of sarcopenia traits for osteoporosis risk
Table S6	Longitudinal associations of sarcopenia diagnosis (at baseline) and sarcopenia traits (at imaging visit) with osteoporosis risk
Table S7	Cross-sectonal associations of sarcopenia diagnosis and sarcopenia traits with osteoporosis prevalence
Table S8	Mendelian randomization analyses for the effects of sarcopenia traits on bone mineral density of lumbar spine
Table S9	Longitudinal associations between osteoporosis traits and sarcopenia risk
Table S10	Longitudinal associations of multiplicative interactions between osteoporosis traits and covariates with sarcopenia risk
Table S11	Longitudinal associations for pairwise combinations of osteoporosis traits with sarcopenia risk
Table S12	Population attributable fractions (PAFs) of osteoporosis traits for sarcopenia risk
Table S13	Cross-sectional associations between osteoporosis traits and sarcopenia prevalence
Table S14	Associations between osteoporosis diagnosis and sarcopenia risk
Table S15	Associations of osteoporosis diagnosis or femoral neck/lumbar spine BMD with confirmed sarcopenia or probable sarcopenia
Table S16	Mendelian randomization analyses for the effects of bone mineral density of lumbar spine on sarcopenia traits
Table S17	Significant proteins mediating the effect of ALM/height2 on osteoporosis risk
Table S18	Significant proteins mediating the effect of hand grip strength on osteoporosis risk
Table S19	Significant proteins mediating the effect of usual walking pace on osteoporosis risk
Table S20	Significant metabolites mediating the effect of ALM/height2 on osteoporosis risk
Table S21	Significant metabolites mediating the effect of hand grip strength on osteoporosis risk
Table S22	Significant metabolites mediating the effect of usual walking pace on osteoporosis risk
Table S23	Marker gene expressions of different cell types in skeletal muscle
Table S24	Gene expression levels of the significant proteins mediating the effect of ALM/height² on osteoporosis risk
Table S25	Gene expression levels of the significant proteins mediating the effect of usual walking pace on osteoporosis risk
Table S26	Gene expression levels of the significant proteins mediating the effect of hand grip strength on osteoporosis risk
Table S27	Gene expression levels of the significant mediating proteins overlapped across the associations of ALM/height², usual walking pace and hand grip strength with osteoporosis risk
Table S28	The identified regions with significant genetic correlation between osteoporosis risk and sarcopenia risk
Table S29	GWAS results for SNPs within the identified regions that have significant genetic correlation between osteoporosis risk and sarcopenia risk
Table S30	Associations of PRSs with sarcopenia risk and osteoporosis risk
Table S31	Cross-sectional associations of metabolites with osteoporosis and sarcopenia prevalences
Table S32	Cross-sectional associations of proteins with osteoporosis and sarcopenia prevalences
Table S33	Tissue enrichment analyses based on GTEx database for significant proteins associated with both osteoporosis and sarcopenia prevalences in consistent effect directions
Table S34	Tissue enrichment analyses based on HPA database for significant proteins associated with both osteoporosis and sarcopenia prevalences in consistent effect directions
Table S35	GO pathway enrichment analyses of significant proteins associated with both osteoporosis and sarcopenia prevalences in consistent effect directions
Table S36	KEGG pathway enrichment analyses of significant proteins associated with both osteoporosis and sarcopenia prevalences in consistent effect directions
Table S37	Transcription factors enrichment profile of significant proteins associated with both osteoporosis and sarcopenia prevalences in consistent effect directions
Table S38	Prediction performance of proteomic and metabolomic signatures for sarcopenia and osteoporosis traits
Table S39	Longitudinal associations of proteomics and metabolomics scores of sarcopenia traits with osteoporosis risk
Table S40	Longitudinal associations of proteomics and metabolomics scores of osteoporosis traits with sarcopenia risk
Table S41	Sample sizes of proteomics and metabolomics scores of sarcopenia and osteoporosis traits
Table S42	Significant metabolites mediating the effect of sarcopenia PRS on sarcopenia prevalence
Table S43	Significant metabolites mediating the effect of sarcopenia PRS on osteoporosis prevalence
Table S44	Significant metabolites mediating the effect of osteoporosis PRS on osteoporosis prevalence
Table S45	Significant metabolites mediating the effect of osteoporosis PRS on sarcopenia prevalence
Table S46	Significant proteins mediating the effect of sarcopenia PRS on sarcopenia prevalence
Table S47	Significant proteins mediating the effect of sarcopenia PRS to osteoporosis prevalence
Table S48	Significant proteins mediating the effect of osteoporosis PRS on osteoporosis prevalence
Table S49	Significant proteins mediating the effect of osteoporosis PRS on sarcopenia prevalence
Table S50	Genes nominally asscociated with either osteoporosis risk or sarcopenia risk in TWAS analyses
Table S51	Genes nominally asscociated with either osteoporosis risk or sarcopenia risk in SMR analyses
Table S52	Numbers of identified genes nominally associated with osteoporosis risk and sarcopenia risk in TWAS (P<0.05) and SMR anaysis (SMR P<0.05 & HEIDI P>0.05)
Table S53	Significant KEGG pathways for the identified genes nominally associated with both osteoporosis and sarcopenia risks in consistent effect directions
Table S54	Significant GO pathways for the identified genes nominally associated with both osteoporosis and sarcopenia risks in consistent effect directions
Table S55	Enriched transcription factors of the identified genes nominally associated with both osteoporosis and sarcopenia risks in consistent effect directions
Table S56	Cross-sectional associations of modifiable factors with osteoporosis and sarcopenia prevalences
Table S57	Significant proteins mediating the effects of modifiable factors on osteoporosis and sarcopenia prevalences
Table S58	Significant metabolites mediating the effects of modifiable factors on osteoporosis and sarcopenia prevalences
Table S59	Detailed information of 2923 proteins used in the study
Table S60	Detailed information of 251 metabolites used in the study
Table S61	Summary of the cohorts included in the GWAS meta-analysis for lumbar spine BMD

## Sheet: Table S1
Table S1. Longitudinal associations between sarcopenia traits and osteoporosis risk
Exposure	Effect size	Std Error	P value	HR (95% CI)	Adjusted covariates
ALM/height2	-0.186806	0.0264964	1.78623e-12	0.830 (0.788, 0.874)	Sex, Age, BMI, Ethnicity
ALM/height2	-0.0235494	0.026405	0.37247	0.977 (0.927, 1.029)	Sex, Age, BMI, Ethnicity, Usual walking pace, Hand grip strength
Hand grip strength	-0.607918	0.0126539	0	0.544 (0.531, 0.558)	Sex, Age, BMI, Ethnicity
Hand grip strength	-0.523073	0.0131514	0	0.593 (0.578, 0.608)	Sex, Age, BMI, Ethnicity, ALM/height2, Usual walking pace
Usual walking pace	-0.308512	0.00777223	0	0.735 (0.723, 0.746)	Sex, Age, BMI, Ethnicity
Usual walking pace	-0.238394	0.0080136	1.80526e-194	0.788 (0.776, 0.800)	Sex, Age, BMI, Ethnicity, Hand grip strength, ALM/height2
The results are based on standardized sarcopenia traits. ALM: appendicular lean mass

## Sheet: Table S2
Table S2. Longitudinal associations of multiplicative interactions between sarcopenia traits and covariates with osteoporosis risk
Interaction terms	Effect size	Std Error	P value	HR (95% CI)
Sex:ALM/height2	0.421281	0.0720542	5.01335e-09	1.524 (1.323, 1.755)
Age:ALM/height2	0.271665	0.0482034	1.74246e-08	1.312 (1.194, 1.442)
BMI:ALM/height2	0.713836	0.0379798	8.27417e-79	2.042 (1.895, 2.200)
Sex:Hand grip strength	-0.00305301	0.027791	0.912523	0.997 (0.944, 1.053)
Age:Hand grip strength	0.124709	0.0248324	5.11239e-07	1.133 (1.079, 1.189)
BMI:Hand grip strength	0.00302361	0.023332	0.89689	1.003 (0.958, 1.050)
Sex:Usual walking pace	0.233168	0.0204978	5.55476e-30	1.263 (1.213, 1.314)
Age:Usual walking pace	0.0760958	0.016305	3.05603e-06	1.079 (1.045, 1.114)
BMI:Usual walking pace	-0.110483	0.0154466	8.51793e-13	0.895 (0.869, 0.923)
The results are based on standardized sarcopenia traits. ALM: appendicular lean mass; BMI: body mass index

## Sheet: Table S3
Table S3. Longitudinal associations between sarcopenia traits and osteoporosis risk stratified by the covariates
Group	Exposure	Effect size	Std Error	P value	HR (95% CI)
Age<60	ALM/height2	-0.35772	0.049136	3.33331e-13	0.699 (0.635, 0.770)
Age≥60	ALM/height2	-0.127618	0.031669	5.58417e-05	0.880 (0.827, 0.937)
BMI<25	ALM/height2	-0.390703	0.0451535	5.02632e-18	0.677 (0.619, 0.739)
BMI≥25	ALM/height2	-0.134051	0.0335476	6.44664e-05	0.875 (0.819, 0.934)
Male	ALM/height2	-0.579242	0.0647884	3.87365e-19	0.560 (0.494, 0.636)
Female	ALM/height2	-0.158557	0.0316032	5.24564e-07	0.853 (0.802, 0.908)
Age<60	Hand grip strength	-0.720593	0.0215587	5.9952e-245	0.486 (0.466, 0.507)
Age≥60	Hand grip strength	-0.55085	0.0155898	1.76556e-273	0.576 (0.559, 0.594)
Age<60	Usual walking pace	-0.367802	0.0137631	2.4959e-157	0.692 (0.674, 0.711)
Age≥60	Usual walking pace	-0.28245	0.0094033	3.19582e-198	0.754 (0.740, 0.768)
BMI<25	Usual walking pace	-0.266471	0.0113474	6.0867e-122	0.766 (0.749, 0.783)
BMI≥25	Usual walking pace	-0.331075	0.0106857	9.12044e-211	0.718 (0.703, 0.733)
Male	Usual walking pace	-0.502542	0.0186383	4.02603e-160	0.605 (0.583, 0.627)
Female	Usual walking pace	-0.268471	0.00855786	4.99053e-216	0.765 (0.752, 0.777)
The results are based on standardized sarcopenia traits. ALM: appendicular lean mass; BMI: body mass index

## Sheet: Table S4
Table S4. Longitudinal associations for pairwise combinations of sarcopenia traits with osteoporosis risk
Variable	Effect size	Std Error	P value	HR (95% CI)	RERI (95% CI)
ALM/height2high & Usual walking pacebrisk				Reference
ALM/height2high & Usual walking pacesteady	0.408948	0.0612565	2.45547e-11	1.505 (1.335, 1.697)
ALM/height2high & Usual walking paceslow	1.61781	0.0654854	9.4752e-135	5.042 (4.435, 5.733)
ALM/height2medium & Usual walking pacebrisk	0.138423	0.0627141	0.0273002	1.148 (1.016, 1.299)
ALM/height2medium & Usual walking pacesteady	0.35589	0.0597857	2.63662e-09	1.427 (1.27, 1.605)	-0.226 (-0.402, -0.051)*
ALM/height2medium & Usual walking paceslow	1.33683	0.0645251	2.38158e-95	3.807 (3.355, 4.32)	-1.384 (-1.889, -0.878)*
ALM/height2low & Usual walking pacebrisk	0.266185	0.0659664	5.45672e-05	1.305 (1.147, 1.485)
ALM/height2low & Usual walking pacesteady	0.44042	0.0645472	8.90184e-12	1.553 (1.369, 1.763)	-0.257 (-0.426, -0.088)*
ALM/height2low & Usual walking paceslow	1.29996	0.0692507	1.28646e-78	3.669 (3.203, 4.203)	-1.678 (-2.215, -1.141)*
ALM/height2high& Hand grip strengthhigh				Reference
ALM/height2high & Hand grip strengthmedium	0.663711	0.0523714	8.33099e-37	1.942 (1.753, 2.152)
ALM/height2high& Hand grip strengthlow	1.41993	0.0570727	1.24654e-136	4.137 (3.699, 4.626)
ALM/height2medium& Hand grip strengthhigh	0.0225843	0.0548985	0.680792	1.023 (0.918, 1.139)
ALM/height2medium & Hand grip strengthmedium	0.527622	0.0511731	6.31521e-25	1.695 (1.533, 1.874)	-0.270 (-0.482, -0.058)*
ALM/height2medium& Hand grip strengthlow	1.13242	0.0528233	5.93847e-102	3.103 (2.798, 3.442)	-1.057 (-1.426, -0.687)*
ALM/height2low & Hand grip strengthhigh	0.586001	0.0879785	2.72468e-11	1.797 (1.512, 2.135)
ALM/height2low & Hand grip strengthmedium	0.713188	0.0586099	4.58043e-34	2.04 (1.819, 2.289)	-0.698 (-1.034, -0.363)*
ALM/height2low & Hand grip strengthlow	1.18339	0.0575584	6.27995e-94	3.265 (2.917, 3.655)	-1.668 (-2.136, -1.201)*
Hand grip strengthhigh & Usual walking pacebrisk				Reference
Hand grip strengthhigh & Usual walking pacesteady	0.27489	0.0551956	6.34908e-07	1.316 (1.181, 1.467)
Hand grip strengthhigh & Usual walking paceslow	1.5243	0.0761875	4.76967e-89	4.592 (3.955, 5.331)
Hand grip strengthmedium & Usual walking pacebrisk	0.613709	0.0526781	2.29006e-31	1.847 (1.666, 2.048)
Hand grip strengthmedium & Usual walking pacesteady	0.712375	0.0509372	1.91495e-44	2.039 (1.845, 2.253)	-0.125 (-0.299, 0.049)
Hand grip strengthmedium & Usual walking paceslow	1.63692	0.0624023	1.15621e-151	5.139 (4.548, 5.808)	-0.300 (-1.027, 0.427)
Hand grip strengthlow & Usual walking pacebrisk	1.02786	0.0526956	9.84833e-85	2.795 (2.521, 3.099)
Hand grip strengthlow & Usual walking pacesteady	1.19199	0.0514512	9.73071e-119	3.294 (2.978, 3.643)	0.182 (0.012, 0.352)*
Hand grip strengthlow & Usual walking paceslow	2.04669	0.0540784	2E-313	7.742 (6.964, 8.608)	1.355 (0.654, 2.057)*
* indicates significant interaction at 0.05 level. ALM: appendicular lean mass

## Sheet: Table S5
Table S5. Population attributable fractions (PAFs) of sarcopenia traits for osteoporosis risk
Exposure	PAF (95% CI)	HR	Population proportion
ALM/height2high	Reference		0.333
ALM/height2medium	-0.033 (-0.053, -0.013)	0.9034	0.333
ALM/height2low	0.008 (-0.020, 0.036)	1.0239	0.333
Hand grip strengthhigh	Reference		0.333
Hand grip strengthmedium	0.195 (0.170, 0.220)	1.7277	0.333
Hand grip strengthlow	0.392 (0.365, 0.417)	2.9304	0.333
Usual walking pacebrisk	Reference		0.38987
Usual walking pacesteady	0.103 (0.086, 0.120)	1.2175	0.52796
Usual walking paceslow	0.156 (0.147, 0.165)	3.2422	0.08217
ALM: appendicular lean mass

## Sheet: Table S6
Table S6. Longitudinal associations of sarcopenia diagnosis (at baseline) and sarcopenia traits (at the imaging visit) with osteoporosis risk
Exposure	Effect size	Std Error	P value	HR (95% CI)
Sarcopenia diagnosis (at baseline)	0.701172	0.0222218	1.61194e-218	2.016 (1.930, 2.106)
ALM/height2 (at the imaging visit)	-0.0913721	0.10451	0.381958	0.913 (0.744, 1.120)
Hand grip strength (at the imaging visit)	-0.0244003	0.00341768	9.37183e-13	0.976 (0.969, 0.982)
Usual walking pace (at the imaging visit)	-0.428938	0.0701439	9.6491e-10	0.651 (0.568, 0.747)
ALM: appendicular lean mass

## Sheet: Table S7
Table S7. Cross-sectonal associations of sarcopenia diagnosis and sarcopenia traits with osteoporosis prevalence
Exposure	Effect size	Std Error	P value	OR (95% CI)
Sarcopenia diagnosis	0.92718	0.0552285	2.98318e-63	2.527 (2.265, 2.813)
ALM/height2	-0.178373	0.051938	0.000594002	0.837 (0.755, 0.926)
Hand grip strength	-0.0323009	0.0014485	3.72647e-110	0.968 (0.965, 0.971)
Usual walking pace	-0.772396	0.033684	2.29782e-116	0.462 (0.432, 0.493)
ALM: appendicular lean mass

## Sheet: Table S8
Table S8. Mendelian randomization analyses for the effects of sarcopenia traits on bone mineral density of lumbar spine
		IVW			MR-Median			MR-Steiger
Exposure	Number of SNPs	Effect size	Std Error	P value	Effect size	Std Error	P value	Correct direction	P value
Whole body fat-free mass	1200	-0.133374	0.0311995	1.91253e-05	-0.127976	0.044822	0.00430079	Yes	1.64513e-277
Trunk fat-free mass	1216	-0.152092	0.0310438	9.61888e-07	-0.111924	0.0406465	0.00589444	Yes	3.81706e-290
Right leg fat-free mass	1047	-0.136582	0.0329973	3.48535e-05	-0.11991	0.0482686	0.0129833	Yes	1.37232e-202
Right arm fat-free mass	1036	-0.165372	0.0346257	1.7882e-06	-0.124908	0.0485007	0.0100126	Yes	5.91431e-203
Left leg fat-free mass	1040	-0.107266	0.0327198	0.00104432	-0.113212	0.0482803	0.0190328	Yes	2.95049e-206
Left arm fat-free mass	1082	-0.159245	0.0336681	2.24705e-06	-0.152137	0.0487107	0.00178856	Yes	6.27385e-200
Left hand grip strength	193	-0.350785	0.0853272	3.93839e-05	-0.397337	0.101294	8.75899e-05	Yes	1.02766e-08
Right hand grip strength	218	-0.300497	0.0843177	0.000365434	-0.226622	0.0973515	0.0199187	Yes	1.22957e-07
Usual walking pace	65	0.161789	0.156641	0.301667	0.0721425	0.210719	0.732077	/	/

## Sheet: Table S9
Table S9. Longitudinal associations between osteoporosis traits and sarcopenia risk
	Exposure	Effect size	Std Error	P value	OR (95%CI)
Whole population	Heel BMD (left)	-0.489	0.223	0.028	0.613 (0.394, 0.946)
	Heel BMD (right)	-0.526	0.224	0.019	0.591 (0.380, 0.912)
	Heel BMD T score (left)	-0.06	0.025	0.017	0.942 (0.897, 0.989)
	Heel BMD T score (right)	-0.063	0.025	0.011	0.939 (0.894, 0.985)
Protein-measured population	Heel BMD (left)	-0.135	0.635	0.832	0.874 (0.242, 2.911)
	Heel BMD (right)	-0.341	0.663	0.607	0.711 (0.188, 2.520)
	Heel BMD T score (left)	-0.015	0.071	0.833	0.985 (0.854, 1.127)
	Heel BMD T score (right)	-0.039	0.074	0.598	0.962 (0.830, 1.108)
Metabolite-measured population	Heel BMD (left)	-0.231	0.287	0.422	0.794 (0.450, 1.384)
	Heel BMD (right)	-0.117	0.285	0.681	0.889 (0.505, 1.545)
	Heel BMD T score (left)	-0.032	0.032	0.318	0.968 (0.909, 1.031)
	Heel BMD T score (right)	-0.02	0.032	0.529	0.980 (0.920, 1.043)
BMD: bone mineral density

[truncated: 52 more sheets: Table S10, Table S11, Table S12, Table S13, Table S14, Table S15, Table S16, Table S17, Table S18, Table S19, Table S20, Table S21, Table S22, Table S23, Table S24, Table S25, Table S26, Table S27, Table S28, Table S29 …]
